# Supplementary material for: Laser Desorption/Ionization on Au@TiO2 Core@Shell Nanostars for Mass Spectrometric Analysis of Small Molecules
Source: Nanomaterials (Basel). 2024 Dec 4;14(23):1946. doi: 10.3390/nano14231946 (PMC11643665; doi:10.3390/nano14231946)
Supplement: Supplementary file 1 [file nanomaterials-14-01946-s001.zip]

Archive with 1 entries (1 files):
- nanomaterials-3337576-supplementary.pdf
